# Supplementary material for: Exploring Healthcare Professionals’ Approaches to Promoting Physical Activity and Reducing Sedentary Behaviour in Clinical Paediatric Populations in South Wales
Source: Healthcare (Basel). 2026 Jun 22;14(12):1801. doi: 10.3390/healthcare14121801 (PMC13299425; doi:10.3390/healthcare14121801)
Supplement: Supplementary file 1 [file healthcare-14-01801-s001.zip]

Archive with 1 entries (1 files):
- healthcare-4309486-supplementary.pdf
